# Supplementary material for: Acceptability of policies targeting dietary behaviours and physical activity: a systematic review of tools and outcomes
Source: Eur J Public Health. 2022 Nov 29;32(Suppl 4):iv32–49. doi: 10.1093/eurpub/ckac053 (PMC9897019; doi:10.1093/eurpub/ckac053)
Supplement: ckac053_Supplementary_Data [file ckac053_supplementary_data.zip]

Archive with 6 entries (5 files):
- ckac053_Supplementary_Data/
- ckac053_Supplementary_Data/Scheidmeir_Acceptability_SuppleMat1a.pdf
- ckac053_Supplementary_Data/Scheidmeir_Acceptability_SuppleMat2.xlsx
- ckac053_Supplementary_Data/Scheidmeir_Acceptability_SuppleMat3.xlsx
- ckac053_Supplementary_Data/Scheidmeir_Acceptability_SuppleMat4.docx
- ckac053_Supplementary_Data/Scheidmeir_Acceptability_SupplMat1b.docx
