# Supplementary material for: Acceptability of policies targeting dietary behaviours and physical activity: a systematic review of tools and outcomes
Source: Eur J Public Health. 2022 Nov 29;32(Suppl 4):iv32–49. doi: 10.1093/eurpub/ckac053 (PMC9897019; doi:10.1093/eurpub/ckac053)
Supplement: ckac053_Supplementary_Data [file ckac053_supplementary_data.zip › ckac053_Supplementary_Data/Scheidmeir_Acceptability_SuppleMat2.xlsx]

## Sheet: Vote counting & QA
Study	Study Design	Direction of Effect	Quality Assessment Tool: CASP* and NIH**	Quality Assessment results
Aarts et al. (2011)	Qualitative research	◄►	CASP Checklist for qualitative studies	8 out of 9
Alassaf et al (2020)	Cross-sectional study	▲	National Institutes of Health: Quality Assessment Tool for Observational Cohort and Cross-Sectional Studies	fair
Allender 2012	Qualitative research	▲	CASP Checklist for qualitative studies	8 out of 9
Beeken et al. (2013)	Cross-sectional study	◄►	National Institutes of Health: Quality Assessment Tool for Observational Cohort and Cross-Sectional Studies	fair
Belizan et al (2019)	Mixed-method study	◄►	CASP Checklist for qualitative studies	8 out of 9
Bentley et al. (2015)	Qualitative research	▼	CASP Checklist for qualitative studies	9 out of 9
Bhawra et al. (2018)	Cross-sectional study	◄►	National Institutes of Health: Quality Assessment Tool for Observational Cohort and Cross-Sectional Studies	good
Bleich et al. (2010)	Cross-sectional study	▲	National Institutes of Health: Quality Assessment Tool for Observational Cohort and Cross-Sectional Studies	good
Carson et all (2014)	Qualitative research	▲	CASP Checklist for qualitative studies	8 out of 9
Cradock et al. (2018)	Cross-sectional study	▲	National Institutes of Health: Quality Assessment Tool for Observational Cohort and Cross-Sectional Studies	good
Curbach 2018	Cross-sectional study	◄►	National Institutes of Health: Quality Assessment Tool for Observational Cohort and Cross-Sectional Studies	good
Day et al. (2015)	Qualitative research	◄►	CASP Checklist for qualitative studies	8 out of 9
DelaCruz-Góngora et al. (2017)	Qualitative research	◄►	CASP Checklist for qualitative studies	8 out of 9
Emm et al. (2013)	Cross-sectional study	◄►	National Institutes of Health: Quality Assessment Tool for Observational Cohort and Cross-Sectional Studies	good
Faulkner 2016	Qualitative research	▲	CASP Checklist for qualitative studies	8 out of 9
Fitzgerald 2018	Mixed-method study	◄►	National Institutes of Health: Quality Assessment Tool for Observational Cohort and Cross-Sectional Studies	good
Gase 2015	Cross-sectional study	▲	National Institutes of Health: Quality Assessment Tool for Observational Cohort and Cross-Sectional Studies	good
Hagmann 2018	Cross-sectional study	◄►	National Institutes of Health: Quality Assessment Tool for Observational Cohort and Cross-Sectional Studies	good
Joyce 2020	Randomised cross-over trial	◄►	National Institutes of Health: Quality Assessment Tool for Observational Cohort and Cross-Sectional Studies	good
Julia 2015	Cross-sectional study	◄►	National Institutes of Health: Quality Assessment Tool for Observational Cohort and Cross-Sectional Studies	fair
Jürkenbeck 2020	Cross-sectional study	◄►	National Institutes of Health: Quality Assessment Tool for Observational Cohort and Cross-Sectional Studies	good
Kang et al. (2017)	Qualitative study	▼	CASP Checklist for qualitative studies	8 out of 9
Kongats et al. (2019)	Cross-sectional study	◄►	National Institutes of Health: Quality Assessment Tool for Observational Cohort and Cross-Sectional Studies	fair
Kwon et al (2019)	Cross-sectional study	◄►	National Institutes of Health: Quality Assessment Tool for Observational Cohort and Cross-Sectional Studies	fair
LeRoux et al (2021)	Cross-sectional study	▲	CASP Checklist for qualitative studies	8 out of 9
Mathews et al. (2010)	Cross-sectional study	▲	National Institutes of Health: Quality Assessment Tool for Observational Cohort and Cross-Sectional Studies	fair
Micheelsen 2014	Randomised Controlled Trial	▲	CASP Checklist for Randomised Controlled Trials	7 out of 9
Milford 2019	Mixed-method study	▲	CASP Checklist for qualitative studies	8 out of 9
Morley 2012	Cross-sectional study	◄►	National Institutes of Health: Quality Assessment Tool for Observational Cohort and Cross-Sectional Studies	good
Nathan 2011	Cross-sectional study	▲	National Institutes of Health: Quality Assessment Tool for Observational Cohort and Cross-Sectional Studies	fair
Nguyen 2015	Cross-sectional study	▲	National Institutes of Health: Quality Assessment Tool for Observational Cohort and Cross-Sectional Studies	good
Odom 2017	Cross-sectional study	◄►	National Institutes of Health: Quality Assessment Tool for Observational Cohort and Cross-Sectional Studies	good
Payán 2017	Qualitative research	▲	CASP Checklist for qualitative studies	8 out of 9
Pell 2019	Cross-sectional study	▲	National Institutes of Health: Quality Assessment Tool for Observational Cohort and Cross-Sectional Studies	fair
Pettigrew 2019	Cross-sectional study	◄►	National Institutes of Health: Quality Assessment Tool for Observational Cohort and Cross-Sectional Studies	good
Regan 2016	Cross-sectional study	◄►	National Institutes of Health: Quality Assessment Tool for Observational Cohort and Cross-Sectional Studies	fair
Reynolds 2019	Randomised Controlled Trial	◄►	CASP Checklist for Randomised Controlled Trials	8 out of 9
Riazi 2017	Qualitative research	◄►	CASP Checklist for qualitative studies	8 out of 9
Richards 2011	Qualitative reserach	▲	CASP Checklist for qualitative studies	7 out of 9
Rida 2019	Mixed-method study	▲	CASP Checklist for qualitative studies	8 out of 9
Robles 2017	Cross-sectional study	◄►	CASP Checklist for qualitative studies	9 out of 9
Rydell 2018	Randomised Controlled Trial	▲	CASP Checklist for Randomised Controlled Trials	7 out of 9
Signal 2018	Qualitative reserach	◄►	CASP Checklist for qualitative studies	8 out of 9
Swift 2018	Mixed-method study	◄►	CASP Checklist for qualitative studies	8 out of 9
Thomas-Meyer 2017	Qualitative research	▼	CASP Checklist for qualitative studies	8 out of 9
Turner-McGrievy 2014	Cross-sectional study	◄►	National Institutes of Health: Quality Assessment Tool for Observational Cohort and Cross-Sectional Studies	fair
Vargas-Meza 2019	Randomised Controlled Trial	◄►	CASP Checklist for Randomised Controlled Trials	8 out of 9
Yun 2018	Cross-sectional study	◄►	National Institutes of Health: Quality Assessment Tool for Observational Cohort and Cross-Sectional Studies	good
Legend: Direction of effect (Effect direction: upward arrow ▲= high levles of acceptability ▼= low levels of acceptability, sideways arrow ◄►= no change/mixed effects/conflicting findings
*CASP ratings: Evaluations on a 9-point checklist. Ratings: number of positive evaluations on each of the 9 points
**NIH Ratings: a "good" study has the least risk of bias, and results are considered to be valid. A "fair" study is susceptible to some bias deemed not sufficient to invalidate its results. es. No study has received a "poor" rating.
