# Supplementary material for: Acceptability of policies targeting dietary behaviours and physical activity: a systematic review of tools and outcomes
Source: Eur J Public Health. 2022 Nov 29;32(Suppl 4):iv32–49. doi: 10.1093/eurpub/ckac053 (PMC9897019; doi:10.1093/eurpub/ckac053)
Supplement: ckac053_Supplementary_Data [file ckac053_supplementary_data.zip › ckac053_Supplementary_Data/Scheidmeir_Acceptability_SuppleMat3.xlsx]

## Sheet: Tabelle1
First author, year of publication	Country*	Study type	Number of policies/ policy types	Target behaviour	Policy (Name)	Policy type	target group	Intrusiveness	Stage of implementation	Measurement of acceptability (perspective)	Sample characteristics	Level of Acceptability	Results on equity and diversity	Other implementation outcomes measured	Key findings for this review
Aarts et al. (2011)	NL	Qualitative reserach	8 policy initiatives (public health, sports, youth&education, traffic&transportation, safety, environmental affairs, play facilities)	PA	Policy initiatives within six policy sectors addressing environmental determinants of physical activity in children: 1. public health 2. sports 3. youth and education 4. spatial planning/public space 5. traffic and transportation 6. safety	Other: potential mix of all types, depending on concrete collaborations	children	Enable choice	early stage (agenda setting)	Political acceptability	25 policy officers working in four dutch municipalities were intervied. No sociodemographic information regarding the participants is presented within the study.	the most frequently mentioned facilitator was support for multi-sector policy plans and awareness for the effect of policy plans on physical activity in children among policy makers of other sectors.	n/a	n/a	Support identified as important facilitator for successful policy action in early stage of implementation for policies targeting physical activity in children
Alassaf et al (2020)	SA	Cross-sectional study	1 policy (calorie labelling)	Diet	Mandatory calorie labeling in restaurants and cafes in Riyadh (as part of “Saudi Arabia’s vision of 2030 to promote a healthier lifestyle”).	Law	general population	Provide information	late stage (application)	Public acceptability	Gender n (%) Men: 924 (73.0) Women: 341 (27.0) Age (years) n(%) 18-25: 637 (50.4) 26-35 : 431 (34.1) 36-45: 143 (11.3) >46: 54 (4.3) Marital status n(%) Single: 780 (61.7) Married: 449 (35.5) Divorced: 32 (2.5) Widowed: 4 (0.3) Nationality n (%) Saudi: 1121 (88.6) Non-Saudi:144 (11.4) Education level n(%) High school: 392 (31.0) Diploma: 111 (8.8) Bachelor: 652 (51.5) Masters / PhD: 110 (8.7) Emp…	"The majority of participants, 1112 (88%) supported the policy mandating that restaurants display calories on their menus."	n/a	Appropriateness: Authors included the following item: "In your opinion, is the calorie labeling on menus important to the consumer?" (yes/no) In line with the definition of Proctor et al. (2011) this can be considered an assessment of appropriateness.	High levels of acceptability & appropriateness of mandatory calorie labelling in Saudi Arabian cafes and restaurants
Allender 2012	AU	Qualitative reserach	8 policy areas	Diet+PA	Policies targeting: 1. The walking environment 2. The cycling environment 3. Land-use (zoning) management 4. Public liability 5. Built environment for physical activity 6. Open spaces for physical activity 7. Food policy requirements for government - funded or regulated settings 8. Billboards and signage	n/a possible policies that have not yet come into force.	general population	Enable choice	early stage (agenda setting)	Political acceptability	11 participants: Participants were drawn from rural and municipal councils and from representative bodies. Categorized by role, the participants included: a manager of a representative body, a policy and strategy expert within a representative body and, from within local government, a programme coordinator, a strategic manager, a strategic planner, a Chief Executive Officer (CEO) of a local counc…	There was general support for changes to the walking and cycling environments, land-use zoning and land use mix and open spaces to encourage physical activity. In the case of walking and cycling, participants reported that a number of councils were already making the specific changes suggested. Conversely, respondents could not see a role for local government in food policy beyond meeting their s…	n/a	n/a	High levels of support for policies changing the walking and cycling environment to encourage physical activity (e.g. ‘Melbourne 2030’), lower support for policies changing the food environment (e.g. “Food Act”)
Beeken et al. (2013)	GB	Cross-sectional study	5 policies	Diet	1) Campaigns to encourage adults to have a healthier 2) Increase taxes on the sale of unhealthy foods 3) Insist that restaurants and takeaways give information on the fat and calorie content on foods 4) Restrict advertising and marketing of unhealthy foods’ 5) Free weight-loss treatments offered on the NHS	n/a possible policies that have not yet come into force.	general population	1) Campaigns to encourage adults to have a healthier lifestyle (Enable choice) 2) Increase taxes on the sale of unhealthy foods (Guided choice by changing the default policy) 3) Insist that restaurants and takeaways give information on the fat and calorie content on foods (Provide information) 4) Restrict advertising and marketing of unhealthy foods’ (Eliminate choice) 5) Free weight-loss treatme…	early stage (agenda setting)	Public acceptability	A population-representative sample of British adults	Respondent agreement and mean score with standard deviation for each statement about attributions for overweight and support for obesity policies; population-representative sample of British adults (n 1986), April 2012: Weight-loss treatments should be offered free on the NHS (n 1956): Agree/strongly agree 48.0%; Mean score (scored 1–5)* 3.20; SD 1.09 The government should fund campaigns to encou…	Age-related: Older people were more likely to agree with the policy statement ‘The government should restrict advertising and marketing of unhealthy food’ (r = 0.10, p < 0.001), but less likely to agree that ‘The government should fund campaigns to encourage adults to have a healthier lifestyle’ (r = -0.13, p < 0.001) and that ‘The government should insist that restaurants and takeaways give info…	n/a	Highest support for least intrusive policy option to prevent unhealthy diets (campaign), lowest support for highly intrusive options (taxes on high calorie foods). Women and older participants more likely to support highly intrusive policy options (marketing bans for unhealthy foods) than younger and male participants
Belizan et al (2019)	AR	Mixed-method study	1 program (Healthy Municipalities and Communities Program (HMCP)	Diet+PA	Healthy Municipalities and Communities Program (HMCP)	Guideline	general population	Provide information	mid (ongoing) stage (implementation process)	Public acceptability	Characteristics of the participants in qualitative interviews (n = 44) Characteristics; n; (%) Target group HMCP National Referents: n=6; 13.6% HMCP Provincial Referents: n=5; 11.4% HMCP Local Referents: n=7; 15.9% Civil Society Representatives: n=24; 54.5% Municipal Authorities: n=2; 4.5% Geographical area North West: n=8; 18.2% North East: n=18; 40.9% Centre: n=6; 13.6% West: n=8; 18.2% South: …	Lack of acceptance from the community n =13; 9.4% "Community acceptability was mentioned as a very important factor to guarantee the success of the projects; therefore, the lack of this factor may be a barrier. Only 9% of the survey respondents mentioned the lack of acceptability in the community as a barrier in the implementation process." "Less frequent but nevertheless important were lack of t…	n/a	n/a	High acceptability for the Healthy Municipalities and Communities Program (HMCP). Lack of acceptance from the community was identified as a barrier for implementation
Bentley et al. (2015)	GB	Qualitative reserach	1 policy (sedentary behaviour guidelines)	PA	UK physical activity and sedentary behaviour guidelines for the early years (Start Active, Stay Active)	Guideline	Preschool kids (2-5 years old)	Do nothing/ monitor the current situation	mid (ongoing) stage (implementation process)	Public acceptability	Mothers of preschool children (aged 2 years until they started formal schooling). Participant characteristics (mothers n=24; preschool children n=27) N % Area of recruitment 5 20.8 Low-SES Mid-SES 6 25 High-SES 7 29.2 Rural subgroup Mid-SES 6 25 Mothers’ details: Lone parent 4 16.7 Mothers’ employment: None 15 62.5 Part-time 6 25 Full-time 3 12.5 Mothers had an average of 2.2 children (ranging fr…	Reactions to the PA targets: Mothers felt that the targets were easily achievable and their child already met them Preschool children were seen as naturally active and mothers commented that there was no more capacity from the parent or child to achieve more activity Mothers were uncertain how to define and quantify physical activity in their preschool children Reactions to the SB targets Mothers…	The sample of mothers in the study was diverse based on SES, rural and urban areas, working and non-working mothers and single parents. However, there were no differences in the findings based on these factors. In addition, a limitation of the study was that the majority of mothers included were of white ethnicity.	Some of the reactions can be coded as Appropriateness and Feasibility: - Feasibility: There was concern that the guidelines may cause stress and guilt for parents - Appropriateness: Mothers felt that the targets were easily achievable and their child already met them (PA guidelines) - Appropriateness: The guidelines were viewed as too broad and mothers suggested making them more specific to make …	Moderate levels of acceptability for the UK physical activity and sedentary behaviour guidelines for the early years (“Start Active, Stay Active”). Main criticism: too unspecific
Bhawra et al. (2018)	CA	Cross-sectional study	21 policies in 7 areas (menu labels, symbols, tax/subsidies, zoning restrictions, marketing bans, school food pol, marketing bans)	Diet	21 nutrition policies in seven general categories: "nutrotion policies and regulations": menu labelling; symbols and warnings on food packaging; taxation and subsidies; school food policies; zoning to restrict availability of unhealthy foods around schools; bans on marketing; and food formulation.	Law	general population (subpopulation for school policies and marketing ban to children: school children/children)	Other: depending on policy: - Provide information - Enable choice - Guided choice by changing the default policy - Guided choice through disincentives - Restrict choice - Eliminate choice	depending on policy - early stage (agenda setting) - mid (ongoing) stage (implementation process)	Public acceptability	Table 1 Sample characteristics (N = 3000) Characteristic: Unweighted % (n); Weighted % (n) Age group (years) 16 to 18: 24.4% (731); 17.1% (514) 19 to 21: 29.2% (876); 19.8% (594) 22 to 25: 27.4% (821); 28.1% (843) 26 to 30: 19.1% (572); 34.9% (1048) Sex at birth Male: 39.5% (1184); 50.9% (1527) Female: 60.5% (1816); 49.1% (1473) City of residence Edmonton: 17.2% (516); 16.5% (494) Halifax: 19.4% …	Policy type; Level of support, weighted: Support: % (n), Neutral: % (n), Oppose: % (n) Menu labelling Calorie amounts on menus of chain restaurants: (n = 2714): Support: 68.7% (1866), Neutral: 26.3% (713), Oppose: 5.0% (135) Calorie amounts on menus in school cafeterias (n = 2704): Support: 63.5% (1716), Neutral: 27.6% (747), Oppose: 8.9% (240) Symbols and warnings Symbols for "high sugar" on the…	age/sex/ethinicity: Age was a significant predictor of support for all types of policies, and support tended to increase with age (p < 0.01). Males were less supportive than females for nutrition symbols and warnings (β = − 0.198, p < 0.001), school policies (β = − 0.175, p < 0.001), zoning restrictions (β = − 0.164, p < 0.001), marketing bans (β = − 0.247, p <0.001), and maximum salt limits (β =…	n/a	Highest support for least intrusive policies (e.g. front-of-pack labels), lowest support for highly intrusive policies (e.g. restricted number of convenience stores near schools)
Bleich et al. (2010)	US	Cross-sectional study	1 policy (calorie posting in chain restaurants)	Diet	calorie posting on menus or menu boards at restaurants (calorie posting in chain restaurants)	Law	general population	Provide information	mid (ongoing) stage (implementation process) in two cities (New York City, Seattle) and one state (California) early stage (agenda setting) in more than 20 states, cities and counties in the United States	Public acceptability	Table 1 Characteristics of the study sample %; N; Missing (%) Gender Female: 49%; n=347 Male: 51%; n=316 Missing: (0.0%) Race White: 68%; n=414 Black: 11%; n=119 Hispanic: 13%; n=103 Missing: (7.6%) Age, y 18-44: 46%; n=193 45-64: 38%; n=278 65+: 16%; n=192 Missing: (0.0%) Marital status Married/living with partner: 60%; n=400 Single, never married: 19%; n=91 Separated/divorced: 13%; n=97 Widowed…	Americans expressed a positive attitude towards calorie posting in chain restaurants; a majority viewed it as very or somewhat useful,..." Usefulness of calorie count to food choice at the point of purchase in chain restaurants Total Very useful: 44% Somewhat useful: 32% Not very useful: 6% Not at all useful: 18%	Gender/education/ethnicity: omewhat useful: 29% Not very useful: 6% Not at all useful: 15% Age, y/65+ very usefull: 46% Somewhat useful: 24% Not very useful: 10% Not at all useful: 20% P-value (age): 0.031 Education/Less than high school very usefull: 47% Somewhat useful: 25% Not very useful: 2% Not at all useful: 26% Education/High school diploma very usefull: 39% Somewhat useful: 36% Not very u…	n/a	High levels of public acceptability of calorie labeling policies
Carson et all (2014)	CA	Qualitative reserach	1 policy (Guidelines sed. behaviour)	PA	Canadian Sedentary Behaviour Guidelines for the early years	Guideline	Young children (under age of 4)	Provide information	mid (ongoing) stage (implementation process)	Public acceptability	Parents with a child under 4 years, who attended a child care centre Parents: n=27 Child age months: 33,5 Child sex Male 40,7 Female 59,3 Young siblings No 70,4 Yes 29,6 Old siblings No 66,7 Yes 33,3 Parent age 36,3 Parent gender Male 14,8 Female 85,2 Marital status Married 88,9 Living common law 11,1 Parental education Community/Technical College 11,1 Undergraduate degree 14,8 Graduate degree 74…	the general impressions were the following: -guidelines were clear and easy to understand -parents expressed support for the overall intent of the guidelines, found the information helpful -there was ambiguity around the value of some sedentary activities such as reading, coloring, arts and crafts -parents expressed guilt after reading the guidelines, and described the barriers that prevented the…	Not specified for the outcome acceptability but for study participants. "Due to the homogenous sample of parents (i.e., primarily educated mothers from two-parent homes), future research is needed in other demographics of parents, including fathers, single parents, as well as parents without a college/university degree, to explore parents’ perceptions of the Sedentary Behaviour Guidelines more ex…	Questions 7 to 10 can be related to Adoption and/or Feasibility: 7) How confident are you that your child could meet these guidelines? What barriers do you see? 8) How would you put the guidelines into practice? Are the suggestions on the bottom of the guideline sheet helpful? 9) How could the guidelines best be communicated/ presented to parents? 10) How could these guidelines be presented so th…	Moderate to high levels of acceptability for the Sedentary Behaviour Guidelines
Cradock et al. (2018)	US	Cross-sectional study	5 policies in one policy area (physically active transportation)	PA	Active Transportation Policies	Law	general population	1. Should cities be required to accommodate pedestrians and bicyclists when improvements to streets are made? Enable choice 2. Do you support funding for programs that encourage walking and bicycling to school? recommendation? Guided choice through incentives 3. Do you think employers should provide incentives for actively commuting to work? Guided choice through incentives 4. Do you think your c…	early stage (agenda setting)	Public acceptability	Table 1. Sociodemographic Characteristics, Transportation Habits, and Neighborhood Environment Perceptions of Survey Respondents. National Weighted % Demographic and health characteristics National/Weighted % Overall (N=904)/ (n%) Sex Male 49% 387(43) Female 51% 519 (57) Age category 18-34 30% 102 (11) 35-44 18% 132 (15) 45-54 19% 169 (19) 55-64 15% 248 (27) 65+ 18% 255 (28) Race/ethnicity White,…	High: Yes 803 (89) No 103 (11) Do you support funding for programs that encourage walking and bicycling to school? Yes 677 (75) No 229 (25) Do you think employers should provide incentives for actively commuting to work? Yes 611 (67) No 295 (33) Do you think your city should allocate funds for building or maintaining public transit? Yes 619 (67) No 287 (33) Would you support a tax increase in you…	Health status, two categories: a) More healthy respondents: 1. Policies to accommodate pedestrians/bicycists (90% YES) 2. Programs that encourage walking and bicyling to school (82% YES) 3. Employer incentives for actively commuting to work (73% YES) 4. City building or maintaining public transit (78% YES) 5. Tax increase for building or maintaining public transit (63%) b) Less healthy respondent…	n/a	Highest levels of support for street improvements to accommodate bicyclists and pedestrians, lower support for taxation policies (tax increase for public transit)
Curbach 2018	DE	Cross-sectional study	1 policy (prevention scheme)	PA	Physical Activity on Prescription (PAP)	Regulation	Patients of psysicians in private practice	Enable choice	late stage (application)	Public acceptability (subgroup: general practicioners/physician acceptability)	The results are based on a response rate of 32.7%, which equals a total of 923 completed questionnaires. The age range of respondents was 28-76 years (mean 53.3±7.7). The proportion of women doctors (31.6%, n=292) was similar to the proportion in the overall population of physicians in the two surveyed districts (31.8%, n=897). The distribution of specialist groups in the responding sample also r…	89.6% (n = 827) of the survey respondents agreed (strongly) that patient counselling on physical activity was part of their tasks as physicians. Barrier: 34.0% thought that PAP cannot reach inactive patients.	n/a	Adoption: Barriers related to adoption: The greatest barriers to using PAP turned out to be knowledgebased and practical: Almost two thirds of respondents who knew the PAP scheme (n=244) did not use PAP (more often) because they had not received or obtained sufficient information on PAP as a prevention tool. The main practical barriers were a limited choice of local sports programs matching PAP c…	Lack of acceptability identified as a potential barrier towards implementation of the Physical Activity on Prescription (PAP) scheme
Day et al. (2015)	GB	Qualitative reserach	1 policy (free school meals)	Diet	Universal infant free school meals (UIFSM)	A recommendation which the government followed up with funding that would enable schools to implement free school meals.	School children	Guided choice through incentives	mid (ongoing) stage (implementation process)	Public acceptability	From 188 Year 3 pupils and 170 Year 5 pupils, a total of 32 focus groups were conducted with 128 pupils, 64 pupils aged 7–8 years (Year 3) and 64 pupils aged 9–10 years (Year 5), from eight schools. Each focus group was a single-sex, mixed-ability and from a single-year group with four participants in each. The schools represented a range of demographic backgrounds (three rural and five urban), a…	The following themes were presented, which are relevant to acceptability (in this paper pupil and caterer perceptions): Pupil perceptions of school meals Choice, healthiness and quality of school meals. More pupils from Year 5 than Year 3 seemed to perceive that their school meals were generally healthy; this was thought to be because they were frequently provided with fruit and vegetables at sch…	n/a	n/a	Moderate levels of acceptability Universal infant free school meals (UIFSM), high levels of acceptability for the aspect of introducing a bigger variety of fruit and vegetables to school meals
DelaCruz-Góngora et al. (2017)	MX	Qualitative reserach	1 policy area (front of pack labels), 4 different labels ( Logos, Rating Stars, MTL, GDA)	Diet	Front of pack food labeling: (the Logos, the Stars Rating, the GDA’s, and the MTL)	Law	general population	Provide information	mid (ongoing) stage (implementation process)	Public acceptability	By socio-economic status: Sample (n): 41 low, 56 middle, 38 high, 135 total Sex (female): 97.5 low, 92.8 middle, 95.6 high Age (years, media+/- SD): 34.5+/-7.3 low; 36+/-6.5 middle; 37.9+/-5.5 high Education level None: 2.3 low, 3.6 middle, 0.0 high, 2.2 all Elementary school: 14.4 low, 21.4 middle, 0.0 high, 13.3 all Junior high school: 51.1 low, 26.8 middle, 10.4 high, 29.6 all High school/tech…	The logos: Participants agree that Logos are “highly acceptable and useful for decision-making during food purchases”. Participants explain that Logos are easy to understand because “everything can be instantly read and they have a visual element that is easy to catch at a glance”. Consumers consistently express that the Logos are useful at the moment of making a purchase decision because it mean…	SES: Reported perceptions on subjective understanding and acceptability were consistent across SES, mainly lexical differences were observed between participants from different SES levels. These differences were mostly related with a more extensive vocabulary among participants from the high SES (i.e., use of nutrition technical terms). Consistently, the results are presented regardless of SES or…	n/a	Highest levels of acceptability for food labels that were rated as easy to understand (FoPL vs. GDA and Rating Stars)
Emm et al. (2013)	GB	Cross-sectional study	17 policies in three policy areas: a) Redistributive policies (n = 7) b) Compensatory policies (n = ) c) Price raising policies (n = 4)	Diet+PA	Redistributive policies: - Network of obesity treatment programs - Tax credits for gym memberships - National summer camps emphasizing nutrition and exercise Education program warning against yo-yo dieting - Fund schools to make fruit and veg available Eliminate fast-food and soft drinks from schools - Paid time each day for workers to exercise Compensatory policies: - The NHS should provide help…	Law and Taxation policies	general population	Redistributive/compensatory policies: Guided choice by changing the default policies/ through incentives Provide information Price raising policies: Guided choice trough disincentives	early stage (agenda setting)	Public acceptability	Descriptive statistics of sample population (N=188): Age (in years): Mean=44,35 SD=16,72 Min=18 Max=80 95% CI=41,94-46,75 BMI (obtained from a subsample n=126): Mean=25,89 SD=4,68 Min=18,4 Max=44,5 95% CI=25,06-26,71 Waist (obtained from a subsample n=85): Mean=87,51 SD=11,5 Min=62 Max=120,3 95% CI=85,02-89,99 Causal beliefs about obesity (scale from 1-5): Enironmental cause: Mean=3,33 SD=0,59 Mi…	Redistributive policies (alpha=.71): M=4,78 SD=1,08 95% CI=4,63-4,94 Active Support=76,6% Fund schools to make fruit and vegetables available: M=5,68 SD=1,74 Active Support=82,9% Eliminate fast-food and soft drinks from schools: M=6,03 SD=1,28 Active Support=86,1% Tax credits for gym memberships: M=4,6 SD=1,84 Active Support=55,2% National summer camps emphasizing nutrition and exercise: M=5,02 S…	n/a	n/a	Highest levels of support for compensatory policies (e.g. food labels), lower levels of support for redistributive policies (e.g. tax credits for gym memberships)
Faulkner et al. (2016)	CA	Qualitative reserach	1 policy (24-h Guidelines for children and youth)	PA	Canadian 24-Hour Movement Guidelines for Children and Youth	Guideline	children and youth (5-17 years old)	Provide information	mid (ongoing) stage (implementation process)	Public acceptability	A total of 104 parents, teachers, paediatricians, qualified exercise professionals, and youth participated in this study Youth (n = 14) included both male (n = 6) and female (n = 8) participants between the ages of 15 and 17 years. The majority of youth were Caucasian (57%) and all were currently attending high school. Adult stakeholders included parents (n = 52), teachers (n = 17), paediatrician…	Overall, the majority of participants from a range of stakeholder groups expressed support for the creation of the Movement Guidelines and reported being receptive to their dissemination. The positive reception to the proposed Movement Guidelines was largely attributed to them providing a holistic guide in that it “puts a whole day into perspective” (EXP;M;I;E). From a logistical standpoint, the …	n/a	appropriateness and feasibility, both also high during the interviews	High levels of support among stakeholders for the development of the Canadian 24-Hour Movement Guidelines for Children and Youth
Fitzgerald et al.(2018)	IE	Mixed-method study	1 policy (government-led menu energy (calorie) labelling initiative)	Diet	Calorie Menu Labelling Scheme	Guideline	general population	Provide information	late stage (application)	Public acceptability	Table 1 Overview of the number of food-service businesses that completed the telephone survey according to business category, Republic of Ireland, June 2015 Business category; Total (n 604) Café/coffee shop/deli: 17·9%; n=108 Caterer: 6·0%; n=36 Convenience store: 11·3%; n=68 Fast-food retail†: 12·3%; n=74 Pub: 11·9%; n=72 Restaurant/hotel: 32·8%; n=199 Service station: 7·8%; n=47 Business catego…	Three major themes emerged from the semi-structured interviews: uncertainty, impact on business and consumer nutrition knowledge. Participants expressed concerns regarding inaccuracies in the calorie information, cost and time implications, mistrust in the food-service industry and poor nutritional knowledge among consumers. These concerns impeded the implementing of calorie menu labelling.	n/a	n/a	Lack of acceptability identified as a potential barrier to implementation of the Calorie Menu Labelling Scheme
Gase et al. (2015)	US	Cross-sectional study	1 policy area: Active transport	PA	Bundles of infrastructure investments in Los Angeles County, the Los Angeles County Public Health Department (DPH): Walking 2010-2013: Invested over $13.4 million for sidewalk repair. 2010-2013: Repaired 61.3 miles of sidewalk. Cycling 2010: Implemented youth bike safety education classes, in which every elementary and middle school student in the city have participated by the end of 2012. 2011: …	Various: investment, renovation, education, campaigns	general population	Enable choice	mid (ongoing) stage (implementation process)	Public acceptability	Table 2 Demographic characteristics of the Los Angeles Countyfield survey of registered voters, 2013. Characteristics Proportion* Gender: Male 0.47 Female 0.53 Race: White 0.38 Latino 0.38 Black 0.13 Asian 0.08 Other 0.03 Education level Less than high school 0.1 High school graduate 0.21 Some college 0.27 College graduate or advanced degree 0.42 Age: 18–24 0.13 25–29 0.08 30–34 0.09 35–39 0.10 4…	High levels: Participants reported a high level of support for redirecting transportation funds to active transportation investment; the population average was 3.29 (between “strongly” and “somewhat” support) on a 4-point Likert scale. Importance of active transportation infrastructure and level of support for redirecting transportation funding did not significantly differ between Long Beach and …	Ethnicity & Age: Level of support for re-directing transportation funds to active transport were L higher among Latino and Black races (compared to Whites) and those with lower educational levels. Level of support was lower among those over age 65, when compared with those in the youngest age category.	Appropriateness: Authors included items to measure importance for active transport infrastructure: Participants were asked how important it was to have: a) sidewalks, paths orother safe walking routes, b) bike lanes or paths, and c) reliable local bus orrail transportation in their community-very important, somewhat important,somewhat unimportant or not important (3 of 8 items from the Omnibus Ho…	High levels of acceptability and appropriateness towards the transportation improvements made through several infrastructure investment policies in Los Angeles County (e.g. provision of bike stations and reparations of sidewalks)
Hagmann et al. (2018)	CH	Cross-sectional study	1 policy area: Sugar intake (8 types of policies, eg. sugar tax, health campaigns etc.)	Diet	1. Sugar label: The sugar content clearly visible on a label on the package of foods high in sugar. 2. Public health campaigns: population-based information campaigns promoting a reduction of sugar content in the diet. 3. reducing availiability (nudging): the availability of foods containing high levels of sugar is reduced (e.g., no sales at vending machines 4. advertisment ban: The state forbids…	Intervention	general population	1. Sugar label: The sugar content should be clearly visible on a label on the package of foods high in sugar: Provide Information 2. Public health campaigns: population-based information campaigns promoting a reduction of sugar content in the dietshould be conducted: Provide Information 3. reducing availiability (nudging): the availability of foods containing high levels of sugar should be reduce…	early stage (agenda setting)	Public acceptability	The study uses date from the first wave of the Swiss Food Panel 2.0, a longitudinal study of the Swiss population's dietary behaviors. The final sample size was N=5238. Of the participants 48,7% were male. Mean age was 56,5 years with SD=17,3 and range=20-100. 73,8% of participants were German-speaking. The sample is not fully representative in regards to age, with youg adults aged 20-39 years be…	1. Sugar label: high (5.92 mean, min 1 max 7) 2. Public health campaigns: high (5.27 mean, min 1 max 7) 3. reducing availiability (nudging): medium (4.83 mean, min 1 max 7) 4. advertisment ban: medium (4.23 mean, min 1 max 7) 5. sugar reduction in products: medium (4.21 mean, min 1 max 7) 6. reducing portion sizes (nudging): low (3.60 mean, min 1 max 7) 7. sugar tax: low (3.39 mean, min 1 max 7) …	Sex: Female participants showed more support than males for most interventions, except for 'substitution by artificial sweeteners' which was more strongly supported by males.	n/a	High levels of support for least intrusive policy options (e.g. front-of-package labels or campaigns) lower levels of support for highly intrusive options (e.g. taxation and reduction of portion sizes)
Joyce et al. (2020)	US	Experimental design (randomised cross-over trial)	1 policy: School Lunches	Diet	National School Lunch Program (NSLP) (changed by the The Healthy, Hunger-Free Kids Act)	Guideline	School children	Guided choice by changing the default policy	late stage (application)	Public acceptability	Characteristic All Participants Group 1 (n = 11) Group 2 (n = 11) Group 3 (n = 14) Proportion (%) Grade Level Kindergarten 16.7% 18.1% 28.6% 16.2% 1st 16.7% 18.1% 21.4% 16.2% 2nd 16.7% 9.1% 21.4% 16.2% 3rd 33.3% 36.4% 7.1% 24.3% 4th 8.3% 9.1% 7.1% 16.2% 5th 8.3% 9.1% 14.3% 10.8% Sex Female 50% 54.5% 50% 59.5% Male 50% 45.5% 50% 40.5% Ethnicity Caucasian 83.3% 81.8% 85.7% 78.4% Hispanic 0 0 14.3% …	accpetability was high for all meals presented in the study. There was no significant difference in acceptability by group: no significant differences in taste test, plate waste and hunger between the traditional and thebest practice school lunches. However when presented with a choice between a best practice school lunch and a traditional school lunch, participants preffered the traditional opti…	n/a	Feasibility, measured trough Meal Cost calculation, meassure of preparation time: High: No significant difference was found for Meal Cost. Preparation Time for BPSL was significantly longer compared to TSL (BPSL=267 min; TSL=60 min; p=0,026). It was concluded that more skill were needed to prepare BPSL compared to TSL, with the ability to follow standardized recipes, meassure ingredients correctl…	Lack of acceptability identified as a potential barrier to the implementation of “best practice” school lunches within the National School Lunch Program (NSLP)
Julia et al. (2015)	FR	Cross-sectional study	1 policy: SSB Tax in France	Diet	French Soda Tax	Taxattion	general population	Guided choice through disincentives	late stage (application)	Public acceptability	Sex: Women n=1044 (52·3%) Men n=952 (47·7%) Age: 18–25 years n=50 (2·5%) 26–45 years n=633 (31·7%) 46–65 years n=975 (48·8%) >65 years N=338 (16·9%) Level of education No diploma and primary n=100 (5·0%) Secondary n=798 (40·0%) Post-secondary graduate n=1098 (55·0%) Income per household unit <900 €/month n=173 (8·7%) 900–2700 €/month n=1194 (59·8%) >2700 €/month n=450 (22·5%) Refuses to answer n=…	Overall, the sweetened beverage tax was supported by almost half of the participants (48·5 % were supportive of the tax whereas 31·2 % were not supportive, and 20·3% did not have an opinion. This tax was more likely to be favourably perceived if the revenue it generated could be used to improve the health-care system (72·7% of support) or if it could be accompanied by a simultaneous decrease in t…	Age/Education/Sex: Older participants were more likely to express favourable attitudes towards the tax and to its application to any foods with potential adverse health effects than were younger ones (OR=2·37; 95 % CI 1·60, 3·49 and OR=3·15; 95 % CI 2·10, 4·72, respectively, for participants aged >65 years v. 26–45 years, P<0·001; Table 3). Participants with lower educational levels were less lik…	n/a	Three years after implementation of the French Soda Tax: moderate to high levels of support for the tax. Participants of young age and with a lower educational level were less likely to support the tax
Jürkenbeck et al. (2020)	DE	Cross-sectional study	8 nutrition policy instruments	Diet	1. Limits of the maximum amount of sugar, fat and salt in foods 2. Tax on foods with a very high sugar, fat, or salt content Taxation 3. Animal welfare levy 4. Tax on foods with a very high sugar, fat, or salt content without compensation (non-revenue-neutral) 5. Soft drinks tax combined with (such as cola and orange soda) fruit and vegetables subsidy 6. Tax on food with a very high sugar, fat, o…	1. Limits for sugar, fat, and salt which should not be exceeded: Regulation 2. Tax on foods with a very high sugar, fat, or salt content: Taxation 3.Animal welfare levy: Taxation 4. Tax on foods with a very high sugar, fat, or salt content without compensation (non-revenue-neutral): Taxation 5. Soft drinks tax combined with (such as cola and orange soda) fruit and vegetables subsidy: Taxation 6. …	general population	1. Limits for sugar, fat, and salt which should not be exceeded. Restrict choice 2. Tax on foods with a very high sugar, fat, or salt content Guided choice through disincentives 3.Animal welfare levy: Guided choice through disincentives 4. a tax on foods with a very high sugar, fat, or salt content without compensation (non-revenue-neutral), Guided choice through disincentives 5. Tax on foods wit…	early stage (agenda setting)	Public acceptability	Table 2. Sample description Gender Male: Sample: 49.4%; German Population*: 49.1% Female: Sample: 50.6%; German Population* 50.9% Age 16–29: Sample: 15.7%; German Population*: 18.9% 30–49: Sample: 32.2%; German Population*: 30.7% 50+: Sample: 52.1%; German Population*: 50.4% Education No graduation (yet): Sample: 3.9%; German Population*: 3.7% Certificate of Secondary Education: Sample: 34.0%; Ge…	On average 63.4% of respondents agree with the general statements about nutrition policy interventions by the government (Appendix A, Table A1). However, the query of specific examples of policy instruments shows lower acceptance levels. The average acceptance rate of all instruments amounts to 50.9% (Appendix A, Table A2). Accordingly, the rejection of nutrition policy instruments increases when…	n/a	n/a	High levels of acceptability for least intrusive option (front-of-pack label) and lower acceptance for highly intrusive option (taxation)
Kang et al. (2017)	US	Qualitative study - with one note- there are efforts to quantify the qualitative data- retrospective content analysis of tweets is done, and then that information is quantified.	1 policy (the school meals policy)	Diet+PA	Let's Move! (focus on the school meals part of the policy in this study)	Campaign	School children	Guide choice by changing the default policy (school meal standards were revised by Institute of Medicine, and new recommendations were introduced); Guide choice through incentives (additional funding was provided to schools that followed the new recommendations)	mid (ongoing) stage (implementation process)	Public acceptability	N=11715 twitter users of which 1808 were identified as male and 3018 as female. The location of 8848 users was provided.	Negative and positive opinions accounted for 16.8% and 12.9% of all the tweets, respectively; and the rest were neutral ones (70.3%).	Gender: Results are reported based on gender and regional differences (within the US). A comparison of tweet counts between gender shows that females (62.5%) articulated or care more than males (37.5%) about the school meals policy. On the other hand, this comparison also reveals that the average positive-to-negative ratio was lower for the female (0.677) than for the male (0.717). Additionally, …	n/a	Low levels of acceptability (majority of negative opinions about the school meals policy)
Kongats et al. (2019)	CA	Cross-sectional study	13 (healthy eating) policies	Diet	1. Provide programmes to educate the general public about how to make healthy food choices 2. Fund government media campaigns that encourage healthy food and beverage choices 3. Ensure mitted and adequate facilities exist in all public building 4. Mandate priority space for healthy foods and beverages in all recreation facilities 5. Subsidize the purchase of healthy foods and beverages 6. Tax the…	Law and Taxation policies	general population	1. Mandate government-led front-of-package nutrition labelling on all processed foods and beverages (Provide information) 2. Mandate energy listing on all restaurant menus (Provide information) 3. Provide comprehensive nutrition education in schools (including pre-schools) (Enable choice) 4. Involve students to grow and prepare nutritious foods and beverages in schools (including pre-schools) (En…	early stage (agenda setting)	Both	Members of the general public (n=2400) and policy influencers (n=302) in Alberta (n=1200) and Québec (n=1200). Missing survey data ranged from 18,2%-48% for policy influencers and from 0,3%-1,7% for the general public.	High: Number of individuals supporting the 13 policy options presented to both policy influencers and the general public. Note that not every respondent answered every item. Number of missing responses for General public was between 0,3% and 1,7% and thus varied much less than for the policy influencers. Policy influencer: 1. Provide programmes to educate the general public about how to make heal…	n/a	n/a	High levels of support for least intrusive healthy eating policies (e.g. educational programs) vs. highly intrusive policies (e.g. ban of fast food restaurants) from both the public and policy influencers.
Kwon et al. (2019)	AU, CA, MX, GB, US	Cross-sectional study	13 (food) policies	Diet	1. Subsidies to reduce the price of fresh fruit and vegetables: 2. Calorie amounts on menus of chain restaurants: 3. A maximum limit on salt levels in pre-packaged foods 4. A ban on marketing unhealthy foods and beverages to children: 5. Requiring water or milk as the default drink in children's fast food meal deals: 6. Taxes on sugary drinks IF the money was spent on subsidizing healthy food: 7.…	Law and Taxation policies	general population (policy options 9 & 13 targeted on children)	1. Subsidies to reduce the price of fresh fruit and vegetables: Guided choice trough incentives 2. Calorie amounts on menus of chain restaurants: Provide information 3. A maximum limit on salt levels in pre-packaged foods: Restrict choice 4. A ban on marketing unhealthy foods and beverages to children: Eliminate choice 5. Requiring water or milk as the default drink in children's fast food meal d…	early stage (agenda setting)	Public acceptability	The total number of participants was N=19857 with n=3767 from Australia, n=3118 from Canada, n=4057 from Mexico, n=4047 from the UK and n=4868 from the US. Mean age across the countries ranged from 37,1-41,1 years. Each country had approximately equal proportions of male and female participants. In all countries, the greatest proportion of participants were classified as 'normal weight' and 'high…	support ranged from 34,7% - 68,2% Participant's responses were categorized into a binary variable for analysis. Those that answered with 'support' were categorized as such, while those that answered either 'neutral' or 'oppose' were categorized as 'non-support'. Responses of 'don't know' and 'refuse to answer' were excluded from the analysis. Weighted proportion of respondents that supported poli…	Sex/Age/Ethinicy: While women from Australia and the US were more likely than men to support almost all policies, this was true only for some policies in the Canadian sub-sample. There was no significant difference between genders for the Mexican sub-sample for most policies. Older participants were more likely than those aged 18-24 years to support most policies in the Australian, Mexican and UK…	n/a	High levels of acceptability for least intrusive option (information, e.g. calorie labels or incentives) and low levels of acceptance for highly intrusive options (restriction, e.g. of sponsorships of sporting events by food companies). Mexican participants most supportive, US participants least supportive of all policies
Le Roux et al. (2021)	FR	Cross-sectional study	1 policy (public health service program)	Diet+PA	National Public Health Service program (service sanitaire in French)	Guideline	1. Health students 2. Benficiaries of prevention initiatives	Provide information	mid (ongoing) stage (implementation process)	Public acceptability	characteristics of all students participating in the public health service program and those who reported personal positive impact (groups are not mutually exclusive) All students (n = 341, 100%) Students who are willing to change behavior (n = 111, 32.5%) Students who acquired knowledge on the theme ( n = 194, 56.9%) Students who acquired new skills in prevention (n = 240, 70.4%) Students who de…	Eighty students (23.5%) reported all the 4 studied positive impacts, 49/341 (14.4%) reported none of them. For students, the probability of reporting satisfaction in their health service experience was associated with the number of perceived positive impacts (p < 0.01) (Data shown in supplementary material 3). In the multivariate model, students’ satisfaction was associated with the type of host …	n/a	Penetration and Feasibility	High levels of acceptability and feasibility of the National Public Health Service program (service sanitaire) in France
Mathews et al. (2010)	US	Cross-sectional study	1 policy area (active travel to school): support for walking and cycling	PA	Active Travel to School: Walking and Cycling to School	Intervention	School children	Enable choice	late stage (application)	Political acceptability (delivery system actors)	Three hundred fourteen persons responded to the survey: 99 district officials (47 board chairs and 52 superintendents) and 215 principals. Response rates, based on the initial sample sizes, were 55.3% for board chairs (47 of 85), 61.2% for superintendents (52 of 85), and 51.2% for principals (215 of 420). Among principals, 152 were elementary school principals, 60 were middle school principals, a…	Walking policy: 80% (district) and 63% (school) are supportive Cycling policy: 86% (district) and 59% (school) are supportive	n/a	n/a	High levels of support for Active Travel to school policies. Higher levels of support from respondents who believed in the health benefits of walking to school
Micheelsen et al. (2014)	DK	Randomised Controlled Trial	1 policy (New Nordic Diet)	Diet	The New Nordic Diet	Recommendation	general population	Guided choice by changing the default policy	late stage (application)	Public acceptability	Participants were randomly assigned to either the New Nordic Diet (NND) or the Average Danish Diet (ADD) for a six month duration. Participants were provided with recipes and plans and allowed to do their own grocery shopping in a controlled supermarket setting. Participants also had access to dietitians and cooking lessons. More participants were assigned to NND (n=91) compared to the ADD (n=56)…	NND vs ADD: 1. Preparation of diet: My diet is easy to cook 67% vs 98% My diet is not very time consuming to cook 21% vs 79% Cooking my diet does not require too many kitchen tools 34% vs 83% 2. Consumption of diet: My diet is tasty 100% vs 65% My diet is filling 96% vs 65% My diet is not monotonous 45% vs 13% 3. Everyday life and diet: Following my diet does not require a lot of planing 20% vs 6…	SES/Age/Sex: SES: Among the 147 participants who completed the intervention, no significant differences were found between the two dietary groups (91 NND and 56 ADD) before enrolling in the intervention with respect to gender, household composition, level of education, income, expenditure on food per month, employment, and BMI. Among the 119 participants included in the analysis of the acceptance…	n/a	High levels of eating acceptability and low levels of practical acceptance for the “New Nordic Diet” guideline in comparison to the ADD (control condition “Average Danish Diet”)
Milford et al. (2019)	NO	Mixed-method study	1 policy (meat reduction campaign)	Diet	Meatless Monday (Norwegian Armed Forces)	Campaign	Norwegian soldiers	Restrict choice	mid (ongoing) stage (implementation process)	Public acceptability	For the qualitative interviews several kitchen staff members participated: A total of N=10 interviews were performed. Of these n=2 were chefs, meaning individuals in charge of daily operations; n=5 were cooks and n=3 were decision makers, two nutritionists and one director. For the quantitative survey all soldiers doing their national service in all the military camps in Norway from November 2014…	both low in interviews (kitchen staff) and survey (soldiers)	n/a	n/a	Low levels of acceptability towards the Meatless Monday campaign in the Norwegian Armed Forces.
Morley et al. (2012)	AU	Cross-sectional study	7 different policy options (areas) targeting dietary behaviour: labels, taxes, reformulation of processed foods, restricted broadcasting/marketing of unhealthy foods, education programs	Diet	Food labelling: - Traffic Light Labelling on all packaged foods - kJ labelling on menu boards Product reformulation: - Reduce fat, sugar and salt in processed foods Taxation: - Taxing unhealthy foods and using the money for health programs - Increasing the price of unhealthy foods to Reduce the cost of healthy foods - Taxing soft drinks to reduce the cost of healthy foods Broadcast media: - A ban…	Law and Taxation policies	general population (subpopulation for school policies and marketing ban to children: school children/children)	Food labelling: providing information Product reformulation: restrict/limit choice Taxation: guided choice trough disincentives Broadcast media: change of default policy Non-broadcast media: change of default policy Other unhealthy food marketing techniques: restrict choice Sponsorships:change of default policy	early stage (agenda setting)	Public acceptability	A randomly selected sample of N=1511 adults aged 18-64 years old residing in private households in Australia.	A clear majority of participants (80% or more) were in favour of traffic light and kilojoule menu labelling, reformulation to reduce the fat, salt and sugar content of processed foods, and regulation of broadcast and non-broadcast avenues used to market unhealthy food and drinks to children. Relatively less support (two-thirds or more), particularly among lower socioeconomic status participants, …	SES: Relatively less support (two-thirds or more), particularly among lower socioeconomic status participants, was shown for taxation policies and controls on food company sponsorship of sports and education programs	n/a	Higher levels of acceptability for least intrusive options (e.g. traffic light food label) and lower for highly intrusive options (e.g. marketing bans).
Nathan et al. (2011)	AU	Cross-sectional study	1 policy: vegetable and fruit breaks school program	Diet	Crunch & Sip	Recommendation	School children	Enable choice	late stage (application)	Public acceptability (subgroup: delivery system actors = principals)	Three hundred and eight (80.2%) of the participants who completed the survey were Principals, 7.6% were Deputy or Assistant Principals, 6.3% were acting Principals and 6.0% had another role in the school. The mean length of time the Principals had been in their position at their school was 5.7 years (SD 4.3 years). Characteristics of participating schools are shown in Table I. Compared with non-p…	The majority of Principals (99.5%) agreed or strongly agreed that it is part of a school’s role to provide an environment which encourages children to eat healthy foods	n/a	Adoption and Aproripateness	High levels of appropriateness and acceptability towards “Crunch & Sip” school program
Nguyen et al. (2015)	ZA	Cross-sectional study	1 policy: diet. Guidelines for schools	Diet	Food-based dietary guidelines (FBDG) in the school curriculum	Guideline	School children	Provide information	mid (ongoing) stage (implementation process)	Public acceptability	Setting: Twelve public primary schools of different socio-economic status in three education districts of the Western Cape: Metro Central, Metro East and Cape Winelands. Participants: Educators Study population comprised all educators and principals at public primary schools in three educational districts in the Western Cape Province of South Africa	After reading the FBDG, almost all of them thought the guidelines were [...] practical (92 %, n 233), suitable to teach at primary schools (97 %, n 246) and able to address the gaps in the current curriculum (91 %, n 231). "Findings from our study indicated that implementing FBDG in the national school curriculum is feasible and of importance alongside optimizing the school physical environment t…	SES: Educators’ perceptions of other avenues for implementing the food-based dietary guidelines according to school socio-economic status (SES): School tuck shops and the school assembly were significantly favoured by the educators from the high-income schools in comparison to the lower-income schools (P < 0·05).	Feasibility and Appropriateness	High levels of acceptability, feasibility and appropriateness ported for the Food-based dietary guidelines (FBDG) in the school curriculum in South Africa
Odom et al. (2017)	US	Cross-sectional study	1 policy area (sodium reduction) in 3 settings (school-place cafetarias, work-place cafetarias, quick-serve restaurants)	Diet	Broad-Based Policies to Limit Sodium in Foods	Law	general population	Eliminate choice	early stage (agenda setting)	Public acceptability	Sample characteristics for total sample of N=7845, consistion of Year 2012 n=3926 and Year 2015 n=3919: There was no significant difference found between the 2012 and 2015 samples with the exception of "Want to eat a sodium diet". Age (years): 18-30 n=1187/22,8% 31-50 n=2773/34,2% >51 n=3885/43,1% Gender: Male n=3674/48,8% Female n=4171/51,2% Race: White, non-Hispanic n=5886/67% Black, non-Hispan…	high acceptability for environment-specifiy policies; medium acceptability for broad-based policies. Agreement with broad-based actions to limit sodium in restaurants (45.9% agreed in 2015) and manufactured foods (56.5% agreed in 2015) did not change between 2012 and 2015; support for environment-specific policies (schools-,workplaces cafeterias, quick serve restaurants) increased from 2012 to 20…	n/a	n/a	High levels of acceptability for environment-specific policies (sodium reduction in school-, work-place cafeterias and quick-serve restaurants), moderate levels acceptability for broad-based policies (sodium reduction in manufactured foods and restaurants)
Payán et al. (2017)	US	Qualitative reserach	1 policy: healthy eating school lunch program	Diet	Healthy, Hunger-Free Kids Act of 2010 (HHFKA)	Law	School children	Other: Enable choice (through providing access to healthy meals to children), guided choice through incentives (additional funding for schools that implement)	mid (ongoing) stage (implementation process)	Public acceptability	N = 64 adolescents, from across 3 high schools Sociodemographic Characteristics of Focus Group Participants (N = 64), South Los Angeles, California, 2014–2015 Characteristic School 1 n (%) School 2 n (%) School 3 n (%) Total n (%) Age (years) 14–15: 6 (37.5) 8 (27.6) 5 (26.3) 19 (29.7) 16: 3 (18.8) 6 (20.7) 6 (31.6) 15 (23.4) 17: 3 (18.8) 7 (24.1) 5 (26.3) 15 (23.4) 18–19: 4 (25) 8 (27.6) 3 (15.8…	Theme reporting on acceptability: School Cafeteria and Lunch Meals: “The salads are all right. Sometimes they run out though” Most participants said school lunch meals were a key source of healthy food and regularly offered fruits and vegetables in their community. Several participants spoke about the recent improvements to the school cafeteria food, mentioning an increase in healthy items. Some …	Although results are not distinguished based on equity or diversity, the sample is predominantly African-American, Hispanic, of lower socio economic background	Fidelity: About 3 out of every 5 participants said they regularly ate school lunch meals. Others said they usually purchased food from a school vending machine/snack cart or skipped lunch altogether.	High levels of acceptability towards changes to school meals due to the Healthy, Hunger-Free Kids Act of 2010
Pell et al. (2019)	GB	Cross-sectional study	1 policy (Sugary Drink Industry Levy)	Diet	UK soft drinks industry levy (SDIL)	Taxation	general population	Guided choice through disincentives	early stage (agenda setting)	Public acceptability	Weighted characteristics of UK participants in the International Food Policy Study with N=3104 participants: Sex = female, n=1497/48%; Education = A-levels or lower, n=1896/61%; Income suffiency = Not easy, n=1905/61%; Children = No, n=1963/63%; SSB consumption = Consumers, n=1473/47%; Social norms = Not agree, n=1416/46%; Attitudes = Agree, n=1938/62%; Knowledge = Not true, n=322/10%; Expert tru…	Hughlevels of Support for the Item: In 2018 a new sugary drink tax will be introduced in the UK. This aims to encourage manufacturers to reduce the sugar in drinks. The money will be spent on breakfast clubs, and sports in primary schools. Do you support or oppose this policy? Support N=2167 70 %	Sex/Education/Income: There were no differences for support for or perceived effectiveness of the SDIL by sex, education or perceived income sufficiency.	Effectiveness: Preamble as measure for support. How effective do you think these kinds of policies are? Effective N = 2214 (71%)	High levels of support and perceived effectiveness for the UK Soft Drinks Industry Levy
Pettigrew et al. (2019)	AU	Cross-sectional study	1 policy: Western Australian Healthy Food and drink Policy (school policy)	Diet	Healthy Food and Drink Policy	Law	School children	Guided choice by changing the default policy	late stage (application)	Public acceptability (subgroup: delivery system actors = school staff)	Table 1 Sample profile of respondents to the online survey about the Healthy Food and Drink Policy in Western Australian public schools at the initial 1-year post-implementation evaluation (2008) and the 10-year follow-up evaluation (2016) 2008 (n 607) Stakeholder group Principals 51% Teachers 24% Canteen managers 14% P&C association presidents 11% School type Primary: 70% Secondary: 21% Other: 9…	More than three-quarters (84 %) of respondents indicated that they were motivated to comply with the current policy requirements and two-thirds (65 %) reported being motivated to exceed them. Of the various categories of respondent, canteen managers reported the highest level of motivation to exceed policy requirements (76 %).high levels of support were found for all suggested support options, ra…	n/a	n/a	Higher support for the Western Australian Healthy Food and drink Policy in a later stage of implementation
Regan et al. (2016)	IE	Cross-sectional study	1 policy area: government-led salt-reduction policies13 government-led salt reduction policies in 5 policy areas: 1. Government-industry co-operation 2. Education 3. Restrictions on salt content of foods 4. Labelling 5. Fiscal measures	Diet	National Salt Reduction Program	1. Government-industry co-operation: reguation 2. Education: recommendation 3. Restrictions on salt content of foods: regulation 4. Labelling: law 5. Fiscal measures: Taxation/Subsidies	general population	1. Government-industry co-operation: Guided choice by changing the default policy 2. Education: provide information 3. Restrictions on salt content of foods: restrict choice 4. Labelling: provide information 5. Fiscal measures: Guided choice through disincenives (taxes) and incentives (subsidies)	early stage (agenda setting)	Public acceptability	Table 1. Sample characteristics ( N = 501) Characteristic N = 501 Age (years) 18-24 76 (15.2%) 25-34 115 (23%) 35- 44 95 (19%) 45- 54 80 (16%) 55-64 88 (17.6%) 65+ 47 (9.4%) Gender Male 238 (47.5%) Female 263 (52.5%) Region of residence Dublin 146 (29.1%) Leinster (excluding Dublin) 128 (25.5%) Munster 143 (28.5%) Connaught and Ulster 84 (16.8%) Marital status Married 249 (49.7%) Living together …	1. Government-industry co-operation: high 2. Education:high 3. Restrictions on salt content of foods: high 4. Labelling: high 5. Fiscal measures: medium	Age: Age emerged as a significant predictor of support, where older participants were more likely to support a voluntary approach between government and the food industry, and younger participants were more likely to support subsidisation of low-salt foods. Participants who received education/training after post-primary were more likely to support education efforts on the dangers of salt in the d…	n/a	High levels of support for less intrusive policies (e.g. labels), low levels of support for highly intrusive policies (e.g. taxes). Predictors for support: individual attitudes and beliefs related to health
Reynolds et al. (2019)	GB	Randomised Controlled Trial	4 policy instruments to reduce intake of high-calorie snack foods	Diet	Nudging and Taxing of high calorie snack foods (Availability, Size, Labelling, Tax)	Law and Taxation policies	general population	Provide information, enable choice (labelling); guided choice by changing the default policy, eliminate choice (banning sale of products in corner shops, reducing serving size), guided choice through disincentives (increase price)	early stage (agenda setting) note: the different policies, and measures for communicating those policies were being tested on the population (representative sample), targeting 3 different behaviors. These have not been introduced and implemented to the entire population.)	Public acceptability	(Socio-economic status was also recoded into three categories: low (DE), medium (C1C2), and high (AB).) Table S1. Weighted demographic characteristics of the sample by policy (%) Availability(n = 1775) Tax(n = 1745) Size(n = 1797) Labelling(n =1741) Gender Male 47 48 50 49 Female 53 52 50 51 Age 18-24 10 11 12 12 25-34 14 15 14 14 35-44 17 18 18 17 45-54 18 19 16 19 55+ 40 37 40 38 Socioeconomic …	A majority of participants found nudges and taxes to be acceptable overall (Table above). These data are presented for the control group only i.e. for those who did not receive any evidence of effectiveness for the different interventions. This is to provide baseline data, from participants not influenced by evidence of policy effectiveness. Policies that limited the availability of a product wer…	Gender/SES: The most reliable demographic predictor of policy support was gender, with women judging policies to be more acceptable in six of the seven models. Indices of socio-economic position – education, IMD, and social grade – were mostly unrelated to acceptability. There were several exceptions to this, participants with high education judged policies to change the size of products more acc…	n/a	Majority of participants found nudges and taxes to be acceptable overall. High levels of acceptability for least intrusive policies (labels) and lower levels for highly intrusive policies (limitations)
Riazi et al. (2017)	CA	Qualitative reserach	1 policy: movement guidelines	PA	24-hour movement guidelines for the early years (0-4 years)	Guideline	children (0-4 years)	Provide information	early stage (agenda setting)	Public acceptability	Sample 1: 10 key stakeholders consisting of physicians (1 family physician, 2 paediatricians), ECEs in administrative positions with field experience (2), physical activity communicators (1 knowledge exchange, 1 advocacy, 1 education), and researchers (2) participated in telephone interviews. In the end, there was representation from British Columbia, Alberta, Ontario and Quebec and a national or…	There was consistent support for the new Movement Guidelines across all stakeholder interviews and end user focus groups. Participants demonstrated receptivity to the guidelines regardless of their cultural, educational, or professional backgrounds (e.g., parent, ECE, physician, etc.).	n/a	Feasibility: most participants (stakeholders and end-users) believed the guidelines were achievable	High levels of support for the guidelines, from both stakeholders and end users
Richards et al. (2011)	NZ	Qualitative reserach	1 policy area: active transport	PA	Long Term Council Community Plan - active transport as it is part of these plans	Plan - activities and expenditures for 1- 10 year periods	general population	Enable choice	early stage (agenda setting)	Public acceptability	The study is based on a document analysis of public submissions on the content of the annual plan of New Zealand city councils.	Arguments in support for active transport The reasons given for submission requests were also recorded. The most common reason given was health (38%, n = 1989), a substantial proportion of this (70%, n = 1384) was reduction in injury risk, with other aspects including reducing obesity, improving physical activity and improvements in personal safety and facilities for people with disabilities. Oth…	n/a	n/a	High levels of support for Active Transportation policies
Rida et al. (2019)	US	Mixed-method study	1 policy: Healthy, Hunger-Free Kids Act of 2010	Diet	Healthy, Hunger-Free Kids Act of 2010	Law	School children	Other: Enable choice (through providing access to healthy meals to children), guided choice through incentives (additional funding for schools that implement)	late stage (application)	Public acceptability (subgroup: delivery system actors = school staff)	The study makes use of two samples. One for its quantitative questionnaire and one for its qualitative focus groups. The questionnaire was answered by N=260 participants (response rate 63%). Of the participants n=4 were cashiers, n=34 were cooks, n=7 were cafeteria staff, n=60 were food-service directors, n=27 were kitchen staff, n=97 were managers, n=26 were labelled as others (superintendents, …	4 themes emerged: 1. Mixed attitudes towards healtyh meals: While many particpants had more positive attittudes than negative many still expressed some negative feeling. Often comlaining about lack of involvement form other important adults in children's lifes and that children did not want to select healtyh foods. 2. Positive practices to promote healtyh meals: A majority of participants partici…	n/a	n/a	Lack of support for the policy identified as 'complex barrier' to the implementation of Healthy, Hunger-Free Kids Act of 2010
Robles et al. (2017)	US	Cross-sectional study	9 policy options (obesity prevention)	Diet	nutrition-focused policy, systems and environmental change (PSE) initiatives in Los Angeles County (LAC)	Law and Taxation policies	general population	Other: Guided choice by changing the default policy; Guided choice trough incentives; Guided choice trough disincentives; Restrict choice, Eliminate choice	early stage (agenda setting)	Public acceptability	Sample consisted of N = 1007 respondents who completed phone interviews. Participants were residents of the Los Angeles County and were asked about their obesity-related perceptions, self-reported health and weight status, nutrition behaviors, nutrition label reading behaviors and their neighborhood food environment. Demographic data was also assessed. Respondents gave their opinions on several p…	Participants who strongly believed that obesity was a serious problem were overall more supportive across all 3 categories of policies (Cat.1 beta=0.261, 95% CI 0.166-0.356; Cat.2 beta=0.356, 95% CI 0.244-0.468; Cat.3 beta=0.275, 95% CI 0.178-0.372). Participants labelled as 'Republican' showed less support across the categories (Cat.1 beta=0.205, 95% CI 0.326-0.085; Cat.2 beta=0.350, 95% CI 0.50…	Gender: Female participants were also more likely to support more across all categories (Cat.1 beta=0.179, 95% CI 0.094-0.240; Cat.2 beta=0.203, 95% CI 0.093-0.313; Cat.3 beta=0.145, 95% CI 0.049-0.240).	n/a	Predictors of policy support: republican party affiliation (negative), being female and perceiving obesity as a serious health problem were (positive)
Rydell et al. (2018)	US	Randomised Controlled Trial	1 policy: Supplemental Nutrition Assistance Program (SNAP)	Diet	Supplemental Nutrition Assistance Program (SNAP)	Intervention	participants of Supplemental Nutrition Assistance Program (SNAP) (lower SES population)	Other: SNAP + Incentives: Guided choice trough incentives; SNAP+ Restrictions: Guided choirce trough disincentives	early stage (agenda setting)	Public acceptability	Participants were either eligible or nearly eligible for Supplemental Nutrition Assistance Program (SNAP). Participants were randomly assigned to one of four conditions: Incentive (68), Restriction (64), Incentive+Restriction (67) or Control (66). Total Characteristics of all N=265 participants: Mean age was 44,5 years old, SD=13,2 Sex: n=51/19,3% male; n=214/80,8% female Ethnicity: Hispanic/Lati…	High: nearly all participants in each of the four exp. conditions found the cards easy to use (87.5%-95.6%) and the food program helpful in purchasing nutritioous foods ( 94.1%-98.5%). A majority of the participants (62.1%-77.9%) indicated that the program allowed their household to meet all of their grocery needs.	no specific results on E/D, but sample mainly low SES groups, policy targeted at low SES population	n/a	High levels of satisfaction of Supplemental Nutrition Assistance Program (SNAP), higher levels of acceptability for SNAP + Incentives: than for SNAP + Restrictions.
Signal et al. (2018)	NZ	Qualitative reserach	5 policiy instruments: soft drink tax, saturated fat tax, salt tax, subsidy on fruit and vegetables, combined tax&subsidies	Diet	heath-related food taxes	Taxation	general population	Other: 1. Soft drink tax: Guided choice through disincentives 2. Fruit and vegetable subsidy: Guided choice through incentives 3. Saturated fat tax: Guided choice through disincentives 4. Salt tax: Guided choice through disincentives 5. Combined tax/subsidy: Guided choice through incentives & Guided choice through disincentives	early stage (agenda setting)	Both (stakeholder perspective, they were asked to give insight to public acceptabilty as well- both public and political acceptability has been covered here but from the viewpoint of stakeholders)	20 interviews, 22 persons: politicians (n = 3), bureaucrats (n = 4), public health experts (n = 7) and food industry leaders (n = 5 interviews, with one interview with 2 persons: n=6 persons) and a consumer representative (n = 1, with two persons: n=2 persons).	Summary of stakeholders’ views on health-related food taxes & subsidies Acceptability (ys/no) 1. Soft drink tax: Yes to public, public health com- munity, left-leaning government. No to food industry, current government 2. Fruit and vegetable subsidy: es to public & food industry. 3. Saturated fat tax: No 4. Salt tax: No 5. Combined tax/subsidy: No	One questionn referred to equity/diersity: 9. The modelling/international evidence suggests that this tax/subsidy is likely to [read from scenario on equity]. What are the implications of this and why? Prompt: on health – Maori, Pacific and low-income people have a much larger burden of NCDs, on food costs, unfair burden on people on low incomes, unfair advantage to people on higher incomes?	Feasibility: Policy feasible (yes/no): 1. Soft drink tax: Majority agreed 2. Fruit and vegetable subsidy: Many agreed as used in other countries Some concern with implementation complexity & equity 3. Saturated fat tax: No due to challenges of imple- mentation & evidence 4. Salt tax: No due to challenges of implementation 5. Combined tax/subsidy: No	Levels of public and political acceptability of health-related food taxes rated by stakeholders: - Soft drink tax: High for public, public health community, left-leaning government; low for food industry and current government - Subsidy on fruit & vegetables: High for public & food industry. - Saturated fat tax: Low for all - Salt tax: Low for all - Combined subsidy on fruit & vegetables & taxes …
Swift et al. (2018)	GB	Qualitative reserach	2 policies: SDIL & SSA	Diet	Soft Drinks Industry Levy and Change4Life Sugar Smart App	Taxation and Recommendation	general population	Guided choice through disincentives and Enable choice	late stage (application)	Public acceptability	Participants filled out an online questionnaire found on four online parenting forums. Participants were overwhelmingly female and white. The majority was aged 30-39 years (51,6%). 94% were either parents or grandparents of children aged 10 years or younger. Due to the anonymous nature of the data used in study 2 no concrete description of the population that produced the forum posts is possible.…	In study 2, more posts were negative towards the Soft Drinks Industry Levy (n = 189, 45.9%) than positive (n = 145, 35.2%), and themes about the inability of the Levy to affect sugar consumption in children and childhood obesity emerged. Other themes related to distrust of the government, food industry and retailers. In study 3, the Sugar Smart app was viewed positively (n = 474, 76.7%) with its …	n/a	n/a	Low levels of acceptability for UK Soft Drinks Industry Levy, higher levels of acceptability Change4Life Sugar Smart App
Thomas-Meyer et al. (2017)	GB	Qualitative reserach	1 policy: SSB tax	Diet	SSB Tax: 20% duty on SSBs in the UK (a call for the duty/tax by UK food and farming charity (Sustain)	Taxation	general population	Guided choice through disincentives	early stage (agenda setting)	Public acceptability	1158 users who commented on news articles online - no further information can be provided on the population. However, there is a profile of type of population visiting the news sites generally: Characteristics of visitors to websites of included articles in 2013. BBC News; Mail; Online Guardian; Telegraph Media Group Female, % 40 53 42 42 Age group 16-24y, % 17 20 21 21 25-34y, % 25 22 36 26 35-5…	Theme 1: Balancing individual autonomy and population need The primacy of the autonomy of the individual–both specifically to make their own dietary choices, and more generally not to be overly intruded on by government and other authorities–was a key overarching theme. An SSB tax was considered unfair as it impinged on what was felt to be individuals’ right to choose to drink SSBs. In stressing …	n/a	n/a	Low levels of support for UK Soft Drinks Industry Levy
Turner-McGrievy et al. (2014)	US	Cross-sectional study	1 policy: South Carolina ABC Child Care (SCABC) program	Diet	South Carolina ABC Child Care (SCABC) program	Soft Law	School children	Guided choice by changing the default policy	mid (ongoing) stage (implementation process)	Public acceptability	Participants were parents of children at a university-based childcare facility. A total of N=71 parents with a least one child aged 2 years or older responded. Participants were mainly women (n=60, 85%) and white (n=51, 75%) with a reported yearly household income of 112 633US$, SD: 69 137US$ and a BMI of 23,9, SD: 4,0.	high Serving two or more fuits per day: Mean=8,7; Range=5-9 Serving two or more vegetables per day: Mean=8,6; Range=5-9 Implementing policies prohibiting the use of food as a reward or punishment: Mean=8,6; Range=4-9 All new SCABC regulations received at least moderate support with means of 7 or higher. The center-specific poliyc of only bringing healthy foods for classroom celebrations received …	none, participants mostly white and hihgly educated	n/a	High levels of support for policies implementing two fruit & vegetable servings as mandatory for each meal and for policies against staff using food as a reward or punishment within the South Carolina ABC Child Care (SCABC) program
Vargas-Meza et al. (2019)	MX	Randomised Controlled Trial	1 policy area (food labels): 3 food labels (MTL, WD, GDA)	Diet	Front of pack food labels: The Mexican Guideline Daily Allowance (GDA) Ecuadorian Multiple Traffic Lights (MTL); Chilean Warning Labels (WL)	Guideline	general population	Provide information	late stage (application)	Public acceptability	N=2105 participants took part in the study. Participants had a mean age of 37,6 years with a SD of 16,6 years. Age: 975 participants were aged 18-29 years. 563 participants were aged 30-49 years. 567 participants were aged >50 years. Gender: n=1197 female; n=908 male Marital status: Single n=766 Married/Living with partner n=1073 Divorced n=170 Widower n=96 Education: Elementary school or less n=…	Proportion of participants who stronlgy agreed or agreed to the statements evaluating label acceptability: GDA(n=697) vs MTL(n=708) vs WL(n=700) Likeability: I like this label = 296/42,5% vs 655/92,5% vs 557/79,6% I want to see this label on the front of packages = 380/54,5% vs 644/91% vs 582/83,1% This label will help me choose a healthier product = 328/47,1% vs 636/89,8% vs 585/83,6% Attractive…	findings from a sample of exclusively low and middle SES population	Understanding of the labels: The proportion of participants correctly identifying the product with the lowest nutritional quality was highest for the MTL and the WL	High levels of acceptability for food labels that were rated easily understandable with a lower perceived cognitive workload
Yun et al. (2018)	CA	Cross-sectional study	4 policy areas tackling physical inactivity: Individual (n=4), School/community (n=6), Legislative (n=3), Economics (n=4)	PA	Physical activity-related policies, regulations and programs (generally) -Policies targeting individual responsibility for behaviors (e.g., media campaigns promoting the benefits of physical activity and/or harms of physical inactivity) -programs to educate or motivate the general public about the importance of regular physical activity -Policies modifying community environments (e.g., quantity a…	Campaings, Regulations, Laws and Taxations	general population	Other: Here, policy interventions vary in their level of intrusiveness: 1. Policies targeting individual responsibility for behaviors (e.g., media campaigns promoting the benefits of physical activity and/or harms of physical inactivity) are less intrusive and less forceful while 2. Modifying community environments (e.g., quantity and quality of green spaces, safe areas for physical activity, and…	Other: all stages	Public acceptability	Sociodemographic characteristics of participants (N = 2519) Frequency Percentage Sex Female 1253 49.7 Male 1266 50.3 Age group (years) 18–29 356 14.1 30–39 468 18.6 40–49 432 17.1 50–59 516 20.5 60–69 425 16.9 70 and above 322 12.8 Income level (Canadian dollars) < $35,000 407 16.2 $35,000 to <$75,000 719 28.5 $75,000 to <$125,000 630 25.0 $125,000< 331 13.1 Don’t want to report 432 17.1 Dwelling…	Policies targeting individual responsibility for behaviors, modifying the environment including the built environment and school settings, and targeting economic levers were highly supported whereas legislative actions were much less supported	Gender/Age/Income: Female respondents demonstrated higher likelihood of supporting individual, community environment, and economic level policy although no difference was found in legislative policy support by sex. The associations between respondents’ age and the level of support varied by different policy domains such that older respondents were more likely to support individual level policy ap…	n/a	Higher levels of support for environmental-, individual-, and economic-level policies (e.g. media campaigns), lower levels of support for legislative approaches (e.g. restricting the use of elevators)
Note. *ISO 3166-1 alpha-2 country codes; AT, Active Transport; PA, Physical Activity; SB, Sedentary Behaviour; Diet, Dietary Behaviour.
